# Supplementary material for: Phosphorylation of a Tumor-Derived ASXL2 Epitope Remodels the HLA-Bound Peptide Conformational Ensemble and Interaction Network of the Peptide–HLA Complex
Source: Comput Struct Biotechnol J. 2026 Jul 23;35(1):0176. doi: 10.34133/csbj.0176 (PMC13392290; doi:10.34133/csbj.0176)
Supplement: Supplementary 1 — Figs. S1 to S6 Supplementary Files 1 to 3 [file csbj.0176.f1.zip]

Archive with 6 entries (5 files):
- Supplementary Files_20260702/.DS_Store
- Supplementary Files_20260702/Supplementary File 1.fasta
- Supplementary Files_20260702/Supplementary File 2.zip
- Supplementary Files_20260702/Supplementary File 3.xlsx
- Supplementary Files_20260702/
- Supplemental Figures_20260703.docx
