# Supplementary material for: Phosphorylation of a Tumor-Derived ASXL2 Epitope Remodels the HLA-Bound Peptide Conformational Ensemble and Interaction Network of the Peptide–HLA Complex
Source: Comput Struct Biotechnol J. 2026 Jul 23;35(1):0176. doi: 10.34133/csbj.0176 (PMC13392290; doi:10.34133/csbj.0176)
Supplement: Supplementary 1 — Figs. S1 to S6 Supplementary Files 1 to 3 [file csbj.0176.f1.zip › Supplementary Files_20260702/Supplementary File 3.xlsx]

## Sheet: gb_p_values
GB
energy_type	group_1	group_2	n_1	n_2	mean_1	mean_2	difference_mean_1_minus_mean_2	test	p_raw	p_adj	p_adjust_method
binding_delta_total	phos	prot	5	5	-68.8275	-69.3174	0.48989716265590744	two-sided Welch's t-test on trajectory means	0.9286351371241126	1	Holm
binding_delta_total	phos	wt	5	5	-68.8275	-65.1151	-3.71237	two-sided Welch's t-test on trajectory means	0.5760098785202798	1	Holm
binding_delta_total	prot	wt	5	5	-69.3174	-65.1151	-4.20227	two-sided Welch's t-test on trajectory means	0.35463772661134774	1	Holm
ligand_total	phos	prot	5	5	-1371.11	-1275.66	-95.4489	two-sided Welch's t-test on trajectory means	1.9827126090513743e-09	3.965425218102749e-09	Holm
ligand_total	phos	wt	5	5	-1371.11	-1155.03	-216.084	two-sided Welch's t-test on trajectory means	2.1266133659367633e-13	6.37984009781029e-13	Holm
ligand_total	prot	wt	5	5	-1275.66	-1155.03	-120.635	two-sided Welch's t-test on trajectory means	8.0907458542524e-09	8.0907458542524e-09	Holm
receptor_total	phos	prot	5	5	-32875	-32853.1	-21.8797	two-sided Welch's t-test on trajectory means	0.18835335981166343	0.5650600794349903	Holm
receptor_total	phos	wt	5	5	-32875	-32861.7	-13.3629	two-sided Welch's t-test on trajectory means	0.326684	0.653368	Holm
receptor_total	prot	wt	5	5	-32853.1	-32861.7	8.516844720157678	two-sided Welch's t-test on trajectory means	0.5053328017474412	0.653368	Holm
complex_total	phos	prot	5	5	-34315	-34198.1	-116.839	two-sided Welch's t-test on trajectory means	0.000115731	0.000115731	Holm
complex_total	phos	wt	5	5	-34315	-34081.8	-233.159	two-sided Welch's t-test on trajectory means	1.1519015727685252e-06	3.4557047183055758e-06	Holm
complex_total	prot	wt	5	5	-34198.1	-34081.8	-116.32	two-sided Welch's t-test on trajectory means	4.416402303077655e-05	8.83280460615531e-05	Holm
PB
energy_type	group_1	group_2	n_1	n_2	mean_1	mean_2	difference_mean_1_minus_mean_2	test	p_raw	p_adj	p_adjust_method
binding_delta_total	phos	prot	5	5	-22.2666	-23.4387	1.1721733399999614	two-sided Welch's t-test on trajectory means	0.7106968837420944	1	Holm
binding_delta_total	phos	wt	5	5	-22.2666	-25.7213	3.454749359999994	two-sided Welch's t-test on trajectory means	0.34047483674435447	1	Holm
binding_delta_total	prot	wt	5	5	-23.4387	-25.7213	2.2825760200000325	two-sided Welch's t-test on trajectory means	0.49126814526633256	1	Holm
ligand_total	phos	prot	5	5	-708.789	-658.166	-50.6234	two-sided Welch's t-test on trajectory means	1.2320110033821433e-09	2.4640220067642866e-09	Holm
ligand_total	phos	wt	5	5	-708.789	-593.338	-115.451	two-sided Welch's t-test on trajectory means	9.398006727366848e-11	2.8194020182100547e-10	Holm
ligand_total	prot	wt	5	5	-658.166	-593.338	-64.8281	two-sided Welch's t-test on trajectory means	5.0351773546283025e-09	5.0351773546283025e-09	Holm
receptor_total	phos	prot	5	5	-16832.6	-16820.1	-12.4837	two-sided Welch's t-test on trajectory means	0.2760042940620811	0.8280128821862434	Holm
receptor_total	phos	wt	5	5	-16832.6	-16825.2	-7.33814	two-sided Welch's t-test on trajectory means	0.406512	0.8280128821862434	Holm
receptor_total	prot	wt	5	5	-16820.1	-16825.2	5.145553160004056	two-sided Welch's t-test on trajectory means	0.5677042735286223	0.8280128821862434	Holm
complex_total	phos	prot	5	5	-17563.6	-17501.7	-61.9349	two-sided Welch's t-test on trajectory means	0.000323095	0.00064619	Holm
complex_total	phos	wt	5	5	-17563.6	-17444.3	-119.335	two-sided Welch's t-test on trajectory means	1.3933132145009687e-06	4.179939643502906e-06	Holm
complex_total	prot	wt	5	5	-17501.7	-17444.3	-57.3999	two-sided Welch's t-test on trajectory means	0.000451995	0.00064619	Holm
